# Supplementary material for: Coronary Obstruction during Valve-in-Valve Transcatheter Aortic Valve Replacement: Pre-Procedural Risk Evaluation, Intra-Procedural Monitoring, and Follow-Up
Source: J Cardiovasc Dev Dis. 2023 Apr 23;10(5):187. doi: 10.3390/jcdd10050187 (PMC10219453; doi:10.3390/jcdd10050187)
Supplement: Supplementary file 1 [file jcdd-10-00187-s001.zip]

Archive with 6 entries (6 files):
- __MACOSX/._Video 1_V02.mp4
- __MACOSX/._Video 2 (1).mp4
- __MACOSX/._Video 3 (1).mp4
- Video S1.mp4
- Video S2.mp4
- Video S3.mp4
